# Supplementary material for: Drosophila Larvae-Inspired Soft Crawling Robot with Multimodal Locomotion and Versatile Applications
Source: Research (Wash D C). 2024 May 3;7:0357. doi: 10.34133/research.0357 (PMC11075670; doi:10.34133/research.0357)
Supplement: Supplementary 1 — Note S1 and S2 Figs. S1 to S13 Movies S1 to S8 [file research.0357.f1.zip]

Archive with 9 entries (9 files):
- Supplementary Materials_clean.pdf
- Supplementary Movie 1.mp4
- Supplementary Movie 2.mp4
- Supplementary Movie 3.mp4
- Supplementary Movie 4.mp4
- Supplementary Movie 5.mp4
- Supplementary Movie 6.mp4
- Supplementary Movie 7.mp4
- Supplementary Movie 8.mp4
